# Supplementary material for: Noise learning of instruments for high-contrast, high-resolution and fast hyperspectral microscopy and nanoscopy
Source: Nat Commun. 2024 Jan 25;15:754. doi: 10.1038/s41467-024-44864-5 (PMC10810791; doi:10.1038/s41467-024-44864-5)
Supplement: Supplementary file 6 — Supplementary Movie 3 [file 41467_2024_44864_MOESM6_ESM.zip]

Archive with 1 entries (1 files):
- highpower_raw.avi
